# Supplementary material for: Overexpression of the Arabidopsis thaliana signalling peptide TAXIMIN1 affects lateral organ development
Source: J Exp Bot. 2015 Jun 12;66(17):5337–49. doi: 10.1093/jxb/erv291 (PMC4526920; doi:10.1093/jxb/erv291)
Supplement: Supplementary Data [file supp_erv291_JXB_147926_Supplementary_Table_S4.xls]

## Sheet: Table S3
Supplementary Table S4. Primary metabolite profiling of Col-0 and TAX1 overexpressing lines in root
	Col-0	OE-1	OE-2	OE-3		Col-0	OE-1	OE-2	OE-3		OE-1	OE-2	OE-3
	FC	FC	FC	FC		SD	SD	SD	SD		TTEST	TTEST	TTEST
adenine	1	1.51363	1.89767	1.47428		0.27074	0.347578	0.500688	0.372029		0.0585133	0.0197108	0.0848735
alanine	1	1.52618	0.859814	1.52906		0.422333	0.775876	0.350705	0.244346		0.278521	0.627782	0.0732015
ascorbate	1	1.47481	7.30753	7.88819		1.50875	2.3069	6.93082	8.22539		0.742222	0.125639	0.150579
asparagine	1	1.90166	0.926022	2.32961		0.854488	1.37222	0.681129	0.686071		0.307286	0.896724	0.0513938
aspartate	1	1.58309	1.00907	1.44238		0.0967561	0.655348	0.254148	0.280433		0.128827	0.949001	0.0245596
benzoate	1	1.30415	1.1112	1.3057		0.17545	0.169883	0.100149	0.702938		0.0471119	0.313147	0.431087
beta-alanine	1	1.68484	1.82987	2.74114		0.36925	0.497129	0.486396	1.35224		0.0689713	0.0347408	0.0475314
citrate	1	3.14519	1.64136	3.32153		0.446089	3.49797	0.506287	2.0338		0.269409	0.106029	0.0672722
dehydroascorbate dimer	1	0.962441	0.957211	0.753015		0.551186	0.144941	0.516129	0.0987418		0.899449	0.913464	0.411639
erythritol	1	1.60999	1.06034	1.29853		0.523542	0.402818	0.185435	0.778027		0.114286	0.835187	0.547845
fructose	1	0.897036	1.00683	0.758078		0.252773	0.146522	0.0774994	0.392679		0.507342	0.960488	0.340112
fumarate	1	1.43382	1.2623	2.77606		0.287734	0.382699	0.330865	1.22023		0.119922	0.27667	0.029827
GABA	1	1.62846	1.05256	1.6878		0.0646372	0.62576	0.457831	0.744761		0.0926847	0.827707	0.115361
galactinol	1	1.13146	0.75286	0.720243		0.410145	0.194276	0.233999	0.310691		0.583456	0.335536	0.318596
glucose	1	0.900086	1.04679	0.798816		0.286941	0.169324	0.0925313	0.358427		0.5706	0.766746	0.414539
glucose-6-phosphate	1	1.48326	1.20567	1.29234		0.359532	0.0710088	0.220818	0.281182		0.0386774	0.367266	0.247475
glutamate	1	1.80057	1.02206	1.55233		0.0816131	0.8406	0.247442	0.396421		0.106782	0.871086	0.0342164
glutamine	1	3.42445	0.947188	1.91173		0.502322	2.98222	0.701792	0.410606		0.159978	0.906589	0.0307336
glycerate	1	0.953257	1.29487	2.95368		0.614405	0.158581	0.40977	1.4992		0.887699	0.454992	0.0524571
glycerol	1	0.969759	1.24558	1.42533		0.831046	0.835792	1.31021	1.19013		0.960741	0.762303	0.579221
glycine	1	1.22144	1.26438	1.63278		0.364692	0.477826	0.67308	0.613212		0.489045	0.515567	0.126453
glycolate	1	1.33677	1.97717	1.99977		0.371862	0.260595	0.562219	0.46125		0.188523	0.0273595	0.0149523
histidine	1	1.47051	1.07991	0.736148		0.109196	0.673478	0.361002	0.126069		0.217024	0.686534	0.0194665
isoleucine	1	1.42753	0.853907	0.944068		0.133274	0.43896	0.192768	0.148813		0.111621	0.258945	0.595772
leucine	1	1.36382	0.835863	0.939099		0.177667	0.442707	0.168886	0.144739		0.178019	0.229007	0.614157
lysine	1	1.42942	0.995606	1.09311		0.105457	0.55344	0.32681	0.235936		0.178253	0.980414	0.49827
malate	1	1.22474	1.26513	2.23911		0.32203	0.111656	0.182553	1.2612		0.235342	0.20198	0.1056
methionine	1	1.60943	1.15064	2.02534		0.0980594	0.442205	0.287286	0.857068		0.0360074	0.359277	0.0549799
myo-inositol	1	1.05757	1.03531	0.840514		0.36253	0.0736237	0.219906	0.191739		0.766126	0.873178	0.466256
nicotinate	1	1.29154	0.891123	0.742615		0.5247	0.258581	0.193363	0.233141		0.357358	0.710422	0.40449
ornithine	1	1.64902	1.38407	1.15398		0.837084	1.19494	1.63758	0.572219		0.407882	0.690724	0.771596
palmitate	1	1.03047	0.902084	1.1238		0.0530891	0.1041	0.117318	0.195012		0.620709	0.179131	0.266444
phenylalanine	1	1.4747	0.766738	0.716623		0.136429	0.538062	0.40685	0.243903		0.138049	0.318692	0.0889112
phosphate	1	1.43967	1.3496	1.29963		0.424488	0.503238	0.360159	0.481546		0.230098	0.255806	0.386571
proline	1	1.8782	1.99377	5.89619		0.328543	1.17962	0.856769	2.91544		0.201467	0.0734647	0.0156568
putrescine	1	1.03591	0.740929	0.712497		0.379488	0.293172	0.120209	0.102367		0.885871	0.240782	0.193813
pyroglutamate	1	1.61721	0.920838	1.44317		0.301522	0.80776	0.328747	0.169716		0.202189	0.734793	0.0428136
pyruvate	1	1.02893	1.43341	1.18835		0.536335	0.0851265	1.10621	0.691216		0.918608	0.507189	0.681824
raffinose	1	1.12236	0.840254	0.76407		0.329831	0.14175	0.255008	0.344196		0.520882	0.472544	0.360489
serine	1	1.48404	1.31604	1.39698		0.0899654	0.11852	0.22311	0.275032		0.000628144	0.0391938	0.033568
succinate	1	1.48772	2.44231	4.95238		0.399884	0.253832	0.798142	2.66581		0.0851215	0.0178816	0.0262043
sucrose	1	1.78365	3.15696	4.17722		0.486687	0.84403	1.32787	1.26083		0.15882	0.0225024	0.00332012
threonate	1	1.56278	0.798907	1.15395		0.339619	0.528726	0.271943	0.454327		0.123455	0.390941	0.606817
threonine	1	1.45033	0.943833	0.982514		0.0518658	0.384983	0.318803	0.2103		0.0595699	0.739874	0.877034
trehalose	1	1.40049	0.900916	0.852524		0.449743	0.176739	0.173979	0.27661		0.148479	0.695384	0.596634
tryptophan	1	1.44709	1.04553	0.936343		0.709575	0.923987	1.29277	0.418307		0.471877	0.952768	0.882233
tyrosine	1	1.32531	0.969475	0.832955		0.638325	0.635833	0.911835	0.0293372		0.497384	0.95804	0.619827
uracil	1	0.848292	0.890524	1.01047		0.130785	0.0965443	0.186699	0.202943		0.111218	0.373882	0.933718
urea	1	1.21621	1.2431	1.65725		0.263255	0.209416	0.583295	0.857923		0.246014	0.476191	0.193327
valine	1	1.41296	0.884782	1.13591		0.0939493	0.43377	0.15037	0.251599		0.112084	0.241419	0.350559
1,6-hydro-glucose	1	1.18806	0.941221	0.946408		0.240874	0.0648489	0.0883238	0.252873		0.18234	0.662923	0.769284
2,3-diaminopropinate	1	0.971991	1.03875	1.2485		0.512133	0.29458	0.292091	0.246569		0.92755	0.899723	0.415523
2OX-glutarate	1	1.48752	1.39701	1.74922		0.207333	0.227219	0.259598	0.785456		0.0193217	0.0540283	0.114652
4-hydroxyproline	1	1.9731	2.69755	5.21589		0.246696	1.06384	1.37308	3.24177		0.125008	0.0509088	0.0410199
FC, fold change; SD, standard deviation; TTEST, student t-test.
