# Supplementary material for: Overexpression of the Arabidopsis thaliana signalling peptide TAXIMIN1 affects lateral organ development
Source: J Exp Bot. 2015 Jun 12;66(17):5337–49. doi: 10.1093/jxb/erv291 (PMC4526920; doi:10.1093/jxb/erv291)
Supplement: Supplementary Data [file supp_erv291_JXB_147926_Supplementary_Table_S3.xls]

## Sheet: Table S2
Supplementary Table S3. Primary metabolite profiling of Col-0 and TAX1 overexpressing lines in leaf.
	Col-0	OE-1	OE-2	OE-3		Col-0	OE-1	OE-2	OE-3		OE-1	OE-2	OE-3
	FC	FC	FC	FC		SD	SD	SD	SD		TTEST	TTEST	TTEST
adenine	1	1.09355	1.02549	1.64242		0.0883187	0.0942329	0.159046	0.564847		0.197586	0.788695	0.06568
alanine	1	0.786207	0.760858	0.880609		0.219661	0.169001	0.06369	0.264155		0.173822	0.081458	0.513034
arginine	1	1.38796	1.02135	1.67822		0.450028	0.338758	0.534497	0.175848		0.217533	0.953258	0.0308605
ascorbate	1	2.84381	0.664318	0.758551		0.257028	2.25062	0.170742	0.249707		0.154668	0.0724885	0.22646
asparagine	1	1.82271	1.15862	4.99402		0.372163	0.651653	0.358808	2.25622		0.0708192	0.561963	0.012932
aspartate	1	0.997664	0.967553	0.968671		0.0332714	0.08136	0.0592815	0.015992		0.95933	0.376643	0.140556
benzoate	1	1.04013	0.981696	1.15758		0.203141	0.10639	0.105741	0.176718		0.73827	0.878243	0.286171
beta-alanine	1	1.22227	1.16469	2.38989		0.157641	0.131671	0.316951	0.810827		0.0736428	0.388035	0.0151297
citrate	1	2.74657	0.330548	1.17043		0.804287	4.44345	0.139142	1.41294		0.46856	0.152044	0.840871
dehydroascorbate dimer	1	0.906422	0.59422	0.37766		0.292796	0.587396	0.264557	0.0943223		0.785111	0.0854583	0.00675472
erythritol	1	1.08487	0.833417	1.09221		0.14015	0.198469	0.055034	0.214856		0.510944	0.0688839	0.499237
fructose	1	0.774881	1.0301	1.48488		0.435795	0.517064	0.203552	0.587697		0.530278	0.904484	0.233254
fumarate	1	0.863868	0.831567	0.927165		0.0920654	0.127479	0.216902	0.192137		0.13409	0.202762	0.51967
GABA	1	1.19956	0.843216	2.0877		0.439856	0.332414	0.18657	0.926454		0.496363	0.53598	0.0781575
galactinol	1	0.849681	0.598308	0.706607		0.622078	1.09407	0.17496	0.279038		0.819153	0.260162	0.422484
glucose	1	0.654979	1.05818	1.43941		0.497743	0.479	0.250146	0.612811		0.3564	0.841459	0.308243
glucose-6-phosphate	1	1.1535	1.51572	1.89438		0.148546	0.0845096	0.176585	0.433009		0.122571	0.00423824	0.00791542
glutamate	1	1.09879	0.889879	1.30264		0.044002	0.133639	0.0516936	0.129028		0.209833	0.0175908	0.0043756
glutamine	1	1.27098	1.15859	2.42083		0.293767	0.379733	0.312688	0.636613		0.302073	0.487634	0.00670338
glycerate	1	1.42668	1.13645	3.51984		0.216143	0.733368	0.393789	1.18673		0.307053	0.565764	0.0058267
glycerol	1	0.855874	0.828703	0.911119		0.481438	0.645301	0.450573	0.470448		0.732581	0.621973	0.800552
glycine	1	1.01855	1.01763	1.45455		0.347018	0.524951	0.389953	0.288983		0.954894	0.948344	0.0907596
glycolate	1	0.960418	0.98622	1.11773		0.202132	0.180623	0.0954526	0.107723		0.780092	0.9059	0.343611
guanidine	1	1.50659	1.52182	1.49356		0.424805	0.559998	0.959059	0.207235		0.199544	0.358178	0.0817724
histidine	1	1.66283	0.911321	3.00806		0.701687	0.251948	0.624023	1.37737		0.125705	0.856417	0.0407671
isoleucine	1	1.05003	0.652746	0.849909		0.254566	0.198057	0.156786	0.294506		0.766868	0.0592079	0.469901
leucine	1	1.05959	0.612824	0.798739		0.253485	0.266486	0.173577	0.24972		0.756907	0.0452554	0.30114
lysine	1	1.28756	0.7654	1.26494		0.729601	0.303759	0.479856	0.150078		0.494187	0.610393	0.503563
malate	1	0.983667	0.99338	1.86173		0.137893	0.249383	0.183826	0.543049		0.912477	0.955924	0.0217722
methionine	1	1.33621	0.731414	1.73066		0.454716	0.160467	0.240495	0.517047		0.212613	0.336594	0.0780348
myo-inositol	1	0.952572	0.996008	0.819027		0.213975	0.121293	0.13193	0.142177		0.713058	0.975695	0.208529
nicotinate	1	0.793722	0.65923	0.846606		0.361957	0.0592029	0.116543	0.0784733		0.303629	0.123257	0.439177
ornithine	1	1.44927	0.909397	1.48633		0.435892	0.218611	0.300926	0.145506		0.11496	0.743937	0.0786518
palmitate	1	1.14554	0.952312	0.881293		0.102856	0.124356	0.037383	0.0347344		0.121338	0.416989	0.0713804
phenylalanine	1	1.14794	0.757022	1.10969		0.406037	0.187226	0.221814	0.181925		0.5327	0.334022	0.63949
phosphate	1	1.41478	1.48538	1.31158		0.0225907	0.208416	0.0847644	0.160316		0.00747647	3.2415e-05	0.00846926
proline	1	1.17774	1.28072	2.76664		0.396315	0.509372	0.385552	0.430353		0.601659	0.349086	0.000931954
putrescine	1	1.21206	1.26788	1.91754		0.499754	0.299855	0.537442	0.060022		0.494201	0.492873	0.0107603
pyroglutamate	1	1.30313	1.15248	2.47694		0.178065	0.392496	0.173337	0.329598		0.209155	0.265718	0.000220474
pyruvate	1	1.16271	1.20653	1.18467		0.212748	0.447799	0.247518	0.253056		0.535924	0.252598	0.306654
raffinose	1	0.902326	0.73018	0.786181		0.63891	1.14716	0.175106	0.160785		0.886608	0.446428	0.540317
ribulose-5-phosphate	1	1.18545	1.49533	1.85537		0.387974	0.336987	0.35202	0.395161		0.497598	0.107498	0.0214106
serine	1	1.23312	1.28496	1.49368		0.041895	0.115967	0.11043	0.203401		0.00916707	0.00292415	0.00314426
sinapate	1	0.809846	0.78292	0.982814		0.130473	0.0697441	0.0938862	0.195561		0.0422996	0.0355294	0.888545
succinate	1	1.14303	1.30246	1.64178		0.496059	0.259619	0.546683	0.426061		0.627645	0.443857	0.0973056
sucrose	1	1.0949	1.35736	1.95713		0.21998	0.266562	0.182785	0.318755		0.602696	0.0465947	0.00259695
threitol	1	0.684454	0.903403	0.563441		0.133585	0.206755	0.203577	0.0352417		0.0426905	0.457749	0.000733233
threonate	1	0.835367	0.948409	0.701421		0.220556	0.0798127	0.142313	0.0982535		0.20996	0.707833	0.0482472
threonine	1	0.952966	0.827374	0.812951		0.0539772	0.126575	0.0846137	0.0983606		0.519731	0.0138012	0.015723
trehalose	1	0.9267	1.04705	0.828572		0.147287	0.105306	0.152491	0.182951		0.449036	0.672737	0.194647
tryptophan	1	1.14496	0.735561	1.09671		0.766175	0.546321	0.46154	0.256719		0.768422	0.57591	0.81879
tyrosine	1	1.28015	0.699588	1.13835		0.867656	0.700317	0.665797	0.111725		0.633217	0.602585	0.762502
uracil	1	1.11213	0.95741	0.669722		0.118075	0.297736	0.264482	0.130806		0.510031	0.778598	0.00952594
urate	1	0.939254	0.642028	0.575031		0.369508	0.348701	0.161258	0.0796285		0.818966	0.126104	0.0655701
urea	1	1.14246	1.01543	1.18031		0.537506	0.201789	0.387066	0.330884		0.637356	0.964347	0.58852
valine	1	1.06105	0.852122	1.27701		0.212878	0.167905	0.205424	0.280557		0.668298	0.356032	0.166753
xanthine	1	0.80024	0.612428	1.05234		0.28662	0.131396	0.0441354	0.335861		0.25208	0.0368824	0.820477
1,6-hydro-glucose	1	1.17906	1.26865	1.49091		0.100137	0.221315	0.247721	0.169721		0.190862	0.0910471	0.0024959
2,3-diaminopropinate	1	1.06427	1.06449	1.01937		0.17291	0.214945	0.194476	0.0510484		0.657689	0.637757	0.836942
2OX-glutarate	1	1.06678	0.769803	1.33795		0.276675	0.192363	0.161284	0.4218		0.705551	0.200586	0.228799
4-hydroxyproline	1	0.948938	0.852078	2.24603		0.606721	0.354168	0.373824	0.821832		0.889182	0.692476	0.0505034
FC, fold change; SD, standard deviation; TTEST, student t-test.
