# Supplementary material for: Overexpression of the Arabidopsis thaliana signalling peptide TAXIMIN1 affects lateral organ development
Source: J Exp Bot. 2015 Jun 12;66(17):5337–49. doi: 10.1093/jxb/erv291 (PMC4526920; doi:10.1093/jxb/erv291)
Supplement: Supplementary Data [file supp_erv291_JXB_147926_Supplementary_Table_S2.xls]

## Sheet: Table S4
	Supplementary Table 2. Reporting metabolite data presented in this study
	Reporting metabolite data was presented according to the recommendation by Fernie et al., 2011
	Level	Aspect	Information	Fill in
	general aspect	Type of metabolome analysis	targeted metabolite analysis	TRUE
			non-targeted metabolite class scale profiling	FALSE
			non-targeted metabolome scale profiling	FALSE
			non-targeted finger printing of mass features	FALSE
		Type of quantification	absolute or quantification	Relative quantification
		Type of reference samples	chemically defined	standard reference compounds aquired in chemical companies
			biologically defined	-
		Type of replication	analytical (same analytical sample preparation)	1
			technological (same biological preparation)	2 (in different amount of plant material)
			biological (same experimental condition)	4
			full experiment	64
		Type of technology	reference publication	Lisec et al (2006)
		Sample preparation		chemical derivatized
			method of chromatography/separation	Lisec et al (2006)
			method of ionization	- 70 MeVolt hard ionization
			method of detection	electron impact ionization
	metabolite/mass feature	Metabolite	metabolite name	see below
			metabolite sum formula	see below
			metabolite structure and public source of metabolite identifier	Metabolites were identified in comparison to database entries of authentic standards (Kopka et al., 2005; Schauer et al., 2005).
		Identification	identification process	manually supervized with TagFinder and Xculibar
			by authentic mass isotopomer added to one or all biological sample(s)	FALSE
			by authentic reference compound within a co-processed reference mixture	FALSE
			by authentic reference compound previously mapped to the analytical system	TRUE
			reference library	Metabolites were identified in comparison to database entries of authentic standards (Kopka et al., 2005; Schauer et al., 2005)
			type of mass spectrum
			by match of molecular mass (single mass fragment)	A minimum of 4 unique mass fragments was required for the relative quantification of metabolite pool sizes
			by match of fragments	YES
			by match of fragmentation pattern	YES
			type of retention index
			by match of retention time (index) to reference library	fatty acid methylesters (FAMEs)
		Quantification	type of quantification	relative quantification by internal standard and sample fresh weight
		Validity testing	Recovery testing (chemical analog)	not performed
			Recovery testing (internally added mass isotopomer)	not performed
			Recovery testing (mixture of most divergent samples from the experiment)	not performed
			Test for linear range	not performed
			Limit of quantification (LOQ)	not performed
			Limit of detection (LOD)	not performed
		Experiment title:		Metabolite profiles of Arabidopsis thaliana leaf and root, Col-0 vs. TAX1-overexpression lines
		Organism/Plant species:		Arabidopsis thaliana
		Organ/tissue:		leaf and root
		Analytical tool:		GC/TOF-MS
		Peak/compound no.- number of compound found
		Ret . Time- Time expected, Tag Time Index and Time deviation
		Putative Name- putative identification of the metabolite/derivative
		Corresponding metabolite name in literature
		Mol. Formula- molecular formula of the metabolite or its FA adduct;
		Mass to charge ratio (m/z)
		(S)- identification confirmed by a standard compound
		I, II, III- different isomers
		Identification level (A; B; C; D)- (A) standard or NMR; (B) MS/MS; (C) MSE; (D) MS only
	Overview of the metabolite reporting list.
	Peak/Compound no.	retention time	Corresponding Metabolite in Literature	Metabolite Class	Mol formula	Mass to charge ratio (m/z)	Species detected before	Identification level (A-D)
	1	10.93	adenine	Amino acids	C5H5N5	264	Tomato, Arabidopsis	A
	2	5.62	alanine	Amino acids	C3H7NO2	188	Tomato, Arabidopsis	A
	3	9.74	arginine	Amino acids	C6H14N4O2	256	Tomato, Arabidopsis	A
	4	10.47	ascorbate	Organic acids	C6H8O6	332	Tomato, Arabidopsis	A
	5	7.44	asparagine	Amino acids	C4H8N2O3	188	Tomato, Arabidopsis	A
	6	7.31	aspartate	Amino acids	C4H7NO4	232	Tomato, Arabidopsis	A
	7	5.53	benzoate	Aromatic acids	C7H6O2	179	Tomato, Arabidopsis	A
	8	6.27	beta-alanine	Amino acids	C3H7NO2	248	Tomato, Arabidopsis	A
	9	9.53	citrate	Organic acids	C6H8O7	273	Tomato, Arabidopsis	A
	10	10.04	dehydroascorbate dimer	Organic acids	C6H6O6	172	Tomato, Arabidopsis	A
	11	6.51	erythritol	Sugar alcohol	C4H10O4	217	Tomato, Arabidopsis	A
	12	9.31	fructose	Sugar (Hexose)	C6H12O6	217	Tomato, Arabidopsis	A
	13	5.91	fumarate	Organic acids	C4H4O4	245	Tomato, Arabidopsis	A
	14	7.22	GABA	Amino acids	C4H9NO2	174	Tomato, Arabidopsis	A
	15	15.19	galactinol	Sugar alcohol	C12H22O11	204	Tomato, Arabidopsis	A
	16	9.49	glucose	Sugar (Hexose)	C6H12O6	160	Tomato, Arabidopsis	A
	17	12.46	glucose-6-phosphate	Sugar derivatives	C6H13O9P	160	Tomato, Arabidopsis	A
	18	8.14	glutamate	Amino acids	C5H9NO5	246	Tomato, Arabidopsis	A
	19	7.89	glutamine	Amino acids	C5H10N2O3	227	Tomato, Arabidopsis	A
	20	5.46	glycerate	Hydroxy acid	C3H6O4	292	Tomato, Arabidopsis	A
	21	4.61	glycerol	Polyol (triol)	C3H8O3	205	Tomato, Arabidopsis	A
	22	5.14	glycine	Amino acids	C2H5NO2	174	Tomato, Arabidopsis	A
	23	3.23	glycolate	Hydroxy acid	C2H4O3	177	Tomato, Arabidopsis	A
	24	4.2	guanidine	Others	CH5N3	146	Tomato, Arabidopsis	A
	25	10.91	histidine	Amino acids	C6H9N3O2	154	Tomato, Arabidopsis	A
	26	5.04	isoleucine	Amino acids	C6H13NO2	158	Tomato, Arabidopsis	A
	27	4.82	leucine	Amino acids	C6H13NO2	158	Tomato, Arabidopsis	A
	28	9.89	lysine	Amino acids	C6H14N2O2	174	Tomato, Arabidopsis	A
	29	7.04	malate	Organic acids	C4H6O5	233	Tomato, Arabidopsis	A
	30	7.58	methionine	Amino acids	C5H11NO2S	176	Tomato, Arabidopsis	A
	31	10.53	myo-inositol	Polyol (inositol)	C6H12O6	305	Tomato, Arabidopsis	A
	32	6.14	nicotinate	Hydroxy acid	C6H5NO2	180	Tomato, Arabidopsis	A
	33	9.16	ornithine	Amino acids	C5H12N2O2	142	Tomato, Arabidopsis	A
	34	11.22	palmitate	Organic acids	C16H32O2	117	Tomato, Arabidopsis	A
	35	8.51	phenylalanine	Amino acids	C9H11NO2	218	Tomato, Arabidopsis	A
	36	5.32	phosphate	Others	H3PO4	299	Tomato, Arabidopsis	A
	37	5.37	proline	Amino acids	C5H9NO2	142	Tomato, Arabidopsis	A
	38	8.29	putrescine	Polyamine	C4H12N2	174	Tomato, Arabidopsis	A
	39	8.12	pyroglutamate	Amino acids	C5H7NO3	156	Tomato, Arabidopsis	A
	40	3.48	pyruvate	Organic acids	C3H4O3	174	Tomato, Arabidopsis	A
	41	16.73	raffinose	Sugars	C18H32O16	361	Tomato, Arabidopsis	A
	42	11.89	ribulose-5-phosphate	Sugar derivatives	C5H11O8P	357	Tomato, Arabidopsis	A
	43	5.69	serine	Amino acids	C3H7NO3	204	Tomato, Arabidopsis	A
	44	13.19	sinapate	Organic acids	C11H12O5	338	Tomato, Arabidopsis	A
	45	5.81	succinate	Organic acids	C4H6O4	247	Tomato, Arabidopsis	A
	46	13.59	sucrose	Sugar (disaccharide)	C12H22O11	361	Tomato, Arabidopsis	A
	47	6.58	threitol	Sugar alcohol	C4H10O4	217	Tomato, Arabidopsis	A
	48	7.32	threonate	Hydroxy acid	C4H8O5	292	Tomato, Arabidopsis	A
	49	5.84	threonine	Amino acids	C4H9NO3	218	Tomato, Arabidopsis	A
	50	15.64	trehalose	Sugars	C12H22O11	147	Tomato, Arabidopsis	A
	51	12.74	tryptophan	Amino acids	C11H12N2O2	202	Tomato, Arabidopsis	A
	52	10.58	tyrosine	Amino acids	C9H11NO3	179	Tomato, Arabidopsis	A
	53	6.23	uracil	Others	C4H4N2O2	241	Tomato, Arabidopsis	A
	54	11.93	urate	Organic acids	C5H4N4O3	441	Tomato, Arabidopsis	A
	55	5.43	urea	Amide	CH4N2O	189	Tomato, Arabidopsis	A
	56	4.28	valine	Amino acids	C5H11NO2	144	Tomato, Arabidopsis	A
	57	12.13	xanthine	Others	C5H4N4O2	353	Tomato, Arabidopsis	A
	58	8.93	1,6-hydro-glucose	Sugar derivatives	C6H10O5	204	Tomato, Arabidopsis	A
	59	6.45	2,3-diaminopropionate	Organic acids	C3H8N2O2	174	Tomato, Arabidopsis	A
	60	8.39	2OX-glutarate	Organic acids	C5H6O5	198	Tomato, Arabidopsis	A
	61	7.16	4-hydroxyproline	Amino acids	C5H9NO3	230	Tomato, Arabidopsis	A
